# Supplementary material for: Enhanced Remdesivir Analogues to Target SARS-CoV-2
Source: Molecules. 2023 Mar 13;28(6):2616. doi: 10.3390/molecules28062616 (PMC10052049; doi:10.3390/molecules28062616)
Supplement: Supplementary file 1 [file molecules-28-02616-s001.zip]

Archive with 1 entries (1 files):
- molecules-2237524-supplementary.pdf
